# Supplementary material for: Repetitive Transcranial Magnetic Stimulation for Action Naming in Aphasia Rehabilitation: A Systematic Review and Meta-Analysis
Source: Brain Sci. 2024 Jun 29;14(7):665. doi: 10.3390/brainsci14070665 (PMC11275163; doi:10.3390/brainsci14070665)
Supplement: Supplementary file 1 [file brainsci-14-00665-s001.zip]

Archive with 1 entries (1 files):
- brainsci-3073967-supplementary.pdf
